# Supplementary material for: Interactions Between Climate Mean and Variability Drive Future Agroecosystem Vulnerability
Source: Glob Chang Biol. 2025 Feb 7;31(2):e70064. doi: 10.1111/gcb.70064 (PMC11803497; doi:10.1111/gcb.70064)
Supplement: Supplementary file 2 — Data S2. [file GCB-31-e70064-s001.tex]

\documentclass[11pt]{article}
%\usepackage[sc]{mathpazo} %Like Palatino with extensive math support
\usepackage{fullpage}
%\usepackage{natbib}
\linespread{1.7}
%\usepackage[utf8]{inputenc}
\usepackage{lineno}
\usepackage{titlesec}
\usepackage{graphicx}
\titleformat{\section}[block]{\Large\bfseries\filcenter}{\thesection}{1em}{}
\titleformat{\subsection}[block]{\Large\itshape\filcenter}{\thesubsection}{1em}{}
\titleformat{\subsubsection}[block]{\large\itshape}{\thesubsubsection}{1em}{}
\titleformat{\paragraph}[runin]{\itshape}{\theparagraph}{1em}{}[. ]
\usepackage{fancyhdr}
\pagestyle{fancy}
\usepackage{caption}
\usepackage{subcaption}

%%%%%%%%%%%%%%%%%%%%%
% Header
%%%%%%%%%%%%%%%%%%%%%
%
% Customize the line below with the last name of your first author and
% the short title of your MS. You can comment authorship information out
% while your MS is undergoing double-blind review.
%
\rhead{Supplement to Sinha et al., ``Interactions between climate mean and variability'' \textit{GCB}}
\setlength{\headsep}{0.3in}  
\lhead{} 

%%%%%%%%%%%%%%%%%%%%%
% Line numbering
%%%%%%%%%%%%%%%%%%%%%
%
% Please use line numbering with your initial submission and
% subsequent revisions. After acceptance, please turn line numbering
% off by adding percent signs to the lines %\usepackage{lineno} and
% to %\linenumbers{} and %\modulolinenumbers[3] below.
%
% To avoid line numbering being thrown off around math environments,
% the math environments have to be wrapped using
% \begin{linenomath*} and \end{linenomath*}
%
% (Thanks to Vlastimil Krivan for pointing this out to us!)

\title{Supporting Information for ``Interactions between climate mean and variability drive future agroecosystem vulnerability''}

% This version of the LaTeX supplementary template was last updated on
% November 8, 2019.

%%%%%%%%%%%%%%%%%%%%%
% Authorship
%%%%%%%%%%%%%%%%%%%%%
% Please remove authorship information while your paper is under review,
% unless you wish to waive your anonymity under double-blind review. You
% will need to add this information back in to your final files after
% acceptance.
%
% Once accepted for publication, author-supplied PDFs should have a 
% title page that includes (at least) the authors' names, the title of 
% the MS, and the name of the journal. It should also have a header and
% page numbers.

\author{Eva Sinha$^{1}$, 
Donghui Xu$^{1}$,
Kendalynn A. Morris$^{2}$,
Beth A. Drewniak$^{3}$
Ben Bond-Lamberty$^{2}$}

\date{}

\begin{document}

\maketitle

\noindent{} 1. Atmospheric, Climate, \& Earth Sciences Division, Pacific Northwest National Laboratory, Richland, WA, United States;

\noindent{} 2. Joint Global Change Research Institute, Pacific Northwest National Laboratory, College Park, MD, United States;

\noindent{} 3. Environmental Science Division, Argonne National Laboratory, Lemont, IL, United States.

\noindent{} $\ast$ Corresponding author; e-mail: eva.sinha@pnnl.gov.

%\linenumbers{}
%\modulolinenumbers[3]


% In many cases, The American Naturalist allows authors to typeset their
% own supplementary material in an author-supplied PDF. This template
% applies to such cases. 
% 
% For appendices that will be typeset by the AmNat editorial staff, 
% please see the main LaTeX template, available from
% https://www.journals.uchicago.edu/journals/an/instruct
% Such appendices typically include descriptions of methods and tables
% defining parameters.
%
% In general, you have wide discretion for how you want to format an
% author-supplied PDF. They should in any case have a title page, 
% page numbers, and a header identifying the MS's (short) title.
%
% Counters for the online supplement should normally begin with an S
% (thus normally figure S1, figure S2, table S1, equation S1, etc.).

\renewcommand{\theequation}{S\arabic{equation}}
% redefine the command that creates the equation number.
\renewcommand{\thetable}{S\arabic{table}}
\renewcommand{\thesection}{S\arabic{section}}
\renewcommand{\thefigure}{S\arabic{figure}}
\setcounter{equation}{0}  % reset counter 
\setcounter{figure}{0}
\setcounter{table}{0}

% In online supplementary PDFs, sections can be numbered or not
% (at your discretion). If they are numbered, sections should usually
% begin with an S.

\section*{Supplementary Figures and Tables}

\noindent\textbf{Contents of this file}
\begin{enumerate}
\item Figures S1 to S16
\end{enumerate}

\bibliographystyle{plain}
\bibliography{GCB_Sinha_et_al_2024}


\begin{table*}[t]%
    \centering
    \includegraphics[width=1\linewidth]{Figures/FigS7.png}
    \caption{Carbon budgets for various scenarios. The budgets represent carbon fluxes across the entire study domain averaged over the last twenty years of the simulation. }
    \label{tab:Carbon_budget}
\end{table*}


\begin{table*}[t]%
    \centering
    \includegraphics[width=1.0\linewidth]{Figures/FigS9.png}
    \caption{The fraction of grid cells for which significant change occurred between the future set and the control set. The significance of changes is assessed by a two-sided t-test at the 95\% confidence level.}
    \label{tab:Ttest}
\end{table*}


\begin{table*}[t]%
    \centering
    \includegraphics[width=1\linewidth]{Figures/FigS8.png}
    \caption{Spatially and temporally averaged energy fluxes for various scenarios. The temporal averaging was performed over the last twenty years of the simulation. }
    \label{tab:Mean_energy_flux}
\end{table*}


\begin{figure*}[t]%
    \centering
    \includegraphics[width=0.6\linewidth]{Figures/FigS1.png}
    \caption{Study domain and percentage of cropland area in each grid cell.
    Also shown is the location of select grid cell in the domain for which grid cell level analysis are performed.
    Percent area for all grid cells are shown for year 2000.}
    \label{fig:Study_domain}
\end{figure*}


\begin{figure*}[t]%
    \centering
    \includegraphics[width=1\linewidth]{Figures/FigS2.png}
    \caption{Observed and AWE-GEN simulated values of air temperature and precipitation. 
    Observed (ERA5) and simulated mean monthly temperature (a) and precipitation (b) across the entire domain.}
    \label{fig:ERA5_AWEGEN}
\end{figure*}


\begin{figure*}[t]%
    \centering
    \includegraphics[width=1\linewidth]{Figures/FigS3.jpg}
    \caption{Mean monthly temperature for the control (a) and future scenario (b) across the entire study domain.
    For both scenarios temperature is based on five ESMs: GFDL-ESM4, IPSL-CM6A-LR, MPI-ESM1-2-HR, MRI-ESM2-0, and UKESM1-0-LL. The control scenario also shows observed monthly temperature based on ERA5 data. Control scenario is from 1980-2009 and future scenario from 2071-2100.
    Additive factors of change for mean monthly temperature (c).}
    \label{fig:FOC_Ta}
\end{figure*}


\begin{figure*}[t]%
    \centering
    \includegraphics[width=1\linewidth]{Figures/FigS4.jpg}
    \caption{Mean monthly precipitation for the control (a) and future scenario (b) across the entire study domain.
    For both scenarios precipitation is based on five ESMs: GFDL-ESM4, IPSL-CM6A-LR, MPI-ESM1-2-HR, MRI-ESM2-0, and UKESM1-0-LL. The control scenario also shows observed monthly precipitation based on ERA5 data. Control scenario is from 1980-2009 and future scenario from 2071-2100.
    Multiplicative factors of change for mean monthly temperature (c).}
    \label{fig:FOC_Pr}
\end{figure*}


\begin{figure*}[t]%
    \centering
    \includegraphics[width=0.9\linewidth]{Figures/FigS5.png}
    \caption{Spread of standard deviation of (a) daily temperature [$^\circ$C] and (b) daily precipitation [mm] for each grid cell in North America (blue color box plot) and the study domain in US Midwest (crimson color box lot). 
    Temperature and precipitation for both regions are based on ERA5 observational data \cite{hersbach2020era5}.
    The edges of the box represent 25th and 75th quantile; the line in the center of the box represents 50th quantile; and whiskers represent 5th and 95th quantile.
    The numbers on top represents ratio of 95th percentile to 50th percentile of the North America (blue font) and US Midwest (crimson font) data.
    The numbers in the parentheses on the top left is the across month average of ratio of 95th percentile to 50th percentile.}
    \label{fig:std_NA_Midwest}
\end{figure*}


\begin{figure*}[t]%
    \centering
    \includegraphics[width=1\linewidth]{Figures/FigS6.png}
    \caption{Modification of precipitation forcing for the future sets:
    Distribution of mean (a) and standard deviation (b) of daily precipitation [mm] for each grid cell.}
    \label{fig:Precip_ridgeline}
\end{figure*}


\begin{figure*}[t]%
    \centering
    \includegraphics[width=1\linewidth]{Figures/FigS13.png}
    \caption{Time series of various carbon and energy fluxes for a single grid in the study region:  control set from 1980-2009 (black color), and future sets from 2071-2100. 
    Sets with modification to temperature mean and/or variability shown in left column ($\Delta T_m$, $\Delta T_v$, and $\Delta T_{m+v}$), sets with modification to precipitation mean and/or variability shown in middle column ($\Delta P_m$, $\Delta P_v$, and $\Delta P_{m+v}$), and sets with modification to both temperature and precipitation mean and/or variability shown in right column ($\Delta T_m + \Delta P_m$, $\Delta T_v + \Delta P_v$, and $\Delta T_{m+v} + \Delta P_{m+v}$). 
    Future sets with change in temperature and/or precipitation mean shown in yellow color ($\Delta T_m$, $\Delta P_m$, and $\Delta T_m + \Delta P_m$). 
    Future sets with change in temperature and/or precipitation variability shown in orange color ($\Delta T_v$, $\Delta P_v$, and $\Delta T_v + \Delta P_v$). 
    Future sets with change in temperature and/or precipitation mean and/or variability shown in red color ($\Delta T_{m+v}$, $\Delta P_{m+v}$, and $\Delta T_{m+v} + \Delta P_{m+v}$).
    }
    \label{fig:Timeseries_carbon_flux_gricell_select}
\end{figure*}


\begin{figure*}[t]%
    \centering
    \includegraphics[width=0.4\linewidth]{Figures/FigS16.png}
    \caption{Time series of various carbon and energy fluxes for a single grid in the study region for:  control set from 1980-2009 (red color), and future sets from 2071-2100. 
    All future sets consider change in mean temperature but were generated with a different random number to capture the impact of internal variability.
    }
    \label{fig:Timeseries_carbon_energy_flux_select_SA}
\end{figure*}


\begin{figure*}[t]%
    \centering
    \includegraphics[width=1.0\linewidth]{Figures/FigS9_1.png}
    \caption{Gross primary productivity (GPP) for the Control, $\Delta T_m$, $\Delta P_m$, and $\Delta T_m + \Delta P_m$ simulations over the last 20 years of simulation.
    Stippling indicate significant change between control (1990-2009) and future scenarios (2080-2099).}
    \label{fig:GPP_diff}
\end{figure*}


\begin{figure*}[t]%
    \centering
    \includegraphics[width=1.0\linewidth]{Figures/Ttest_Tmv.png}
    \caption{(a) Gross primary productivity (GPP) for the $\Delta T_m$ and $\Delta T_{m+v}$ simulations over the last 20 years of simulation. Stippling indicate significant change between $\Delta T_{m+v}$ and $\Delta T_{m}$. (b) The fraction of grid cells for which significant change occurred between $\Delta T_{m+v}$ and $\Delta T_{m}$.
   }
    \label{fig:Ttest_Tmv}
\end{figure*}


\begin{figure*}[t]%
    \centering
    \includegraphics[width=1.0\linewidth]{Figures/Ttest_Pmv.png}
    \caption{(a) Gross primary productivity (GPP) for the $\Delta P_m$ and $\Delta P_{m+v}$ simulations over the last 20 years of simulation. Stippling indicate significant change between $\Delta P_{m+v}$ and $\Delta P_{m}$. (b) The fraction of grid cells for which significant change occurred between $\Delta P_{m+v}$ and $\Delta P_{m}$.
   }
    \label{fig:Ttest_Pmv}
\end{figure*}


\begin{figure*}[t]%
    \centering
    \includegraphics[width=1\linewidth]{Figures/FigS14.png}
    \caption{Grid-cell-scale impact of reduced temperature on daily carbon fluxes.
    Time series plots show gridcell scale daily temperature (a),  daily rainfall (b), cumulative rainall (c), net ecosystem exchange (d), gross primary productivity (e), and total vegetation carbon (f).}
    \label{fig:gridcell_increase_temp}
\end{figure*}


\begin{figure*}[t]%
    \centering
    \includegraphics[width=1\linewidth]{Figures/FigS10.png}
    \caption{Annual yield for corn (a) and soybean (c) for the Control period. Percent difference in corn yield (b) and soybean yield (d) between $\Delta T_m$ and the Control set. All estimates based on the last 20 years of simulation.
    }
    \label{fig:DMYIELD_diff}
\end{figure*}


\begin{figure*}[t]%
    \centering
    \includegraphics[width=1\linewidth]{Figures/FigS12.png}
    \caption{Distribution of percentage difference in grain fill phase duration between future sets and control set for corn and soybean.
    The boxplots show the distribution of percentage difference across all grid cells and over the last 20 year period.
    The number in the center of the boxplots represent the median value of the boxplot.
    The outlier points are removed to increase plot's readability.}
    \label{fig:pft_phase3_len}
\end{figure*}


\begin{figure*}[t]%
    \centering
    \includegraphics[width=1\linewidth]{Figures/FigS15.png}
    \caption{Grid-cell-scale impact of reduced precipitation on daily carbon fluxes.
    Time series plots show gridcell scale daily temperature (a),  daily rainfall (b), cumulative rainall (c), net ecosystem exchange (d), gross primary productivity (e), and total vegetation carbon (f).}
    \label{fig:gridcell_increase_precip}
\end{figure*}


\end{document}
